# Supplementary material for: Chlorination Is Ineffective at Eliminating Insects from Wastewater: A Case Study Using Ceratitis capitata
Source: Insects. 2025 Nov 28;16(12):1213. doi: 10.3390/insects16121213 (PMC12734180; doi:10.3390/insects16121213)
Supplement: Supplementary file 1 [file insects-16-01213-s001.zip]

Archive with 1 entries (1 files):
- insects-3942139-supplementary.xlsx
