# Supplementary material for: Chlorination Is Ineffective at Eliminating Insects from Wastewater: A Case Study Using Ceratitis capitata
Source: Insects. 2025 Nov 28;16(12):1213. doi: 10.3390/insects16121213 (PMC12734180; doi:10.3390/insects16121213)
Supplement: Supplementary file 1 [file insects-16-01213-s001.zip › insects-3942139-supplementary.xlsx]

## Sheet: dataset
Replicate	Exposure duration	Chlorine	Treatment	Dose (ppm)	Dose 2 (categories)	Unhatched eggs	Hatched eggs	Larvae	Total	% egg survivorship	asin %egg survivorship
1	4 hr	Liquid	Control	0	0	10	0	79	89	88.764	1.22898
2	4 hr	Liquid	Control	0	0	16	0	77	93	82.7957	1.14309
3	4 hr	Liquid	Control	0	0	14	0	58	72	80.5556	1.11413
4	4 hr	Liquid	Control	0	0	10	0	72	82	87.8049	1.21406
5	4 hr	Liquid	Control	0	0	12	0	50	62	80.6452	1.11526
1	24 hr	Liquid	Control	0	0	24	0	127	151	84.106	1.16073
2	24 hr	Liquid	Control	0	0	24	0	124	148	83.7838	1.15634
3	24 hr	Liquid	Control	0	0	17	0	123	140	87.8571	1.21486
4	24 hr	Liquid	Control	0	0	10	0	64	74	86.4865	1.19436
5	24 hr	Liquid	Control	0	0	19	0	97	116	83.6207	1.15413
1	48 hr	Liquid	Control	0	0	13	0	89	102	87.2549	1.20574
2	48 hr	Liquid	Control	0	0	4	0	32	36	88.8889	1.23096
3	48 hr	Liquid	Control	0	0	36	0	165	201	82.0896	1.13381
4	48 hr	Liquid	Control	0	0	34	0	178	212	83.9623	1.15877
5	48 hr	Liquid	Control	0	0	38	0	195	233	83.691	1.15508
1	4 hr	Liquid	c1x	1598	1600-1625	14	0	97	97	87.3874	1.20773
2	4 hr	Liquid	c1x	1598	1600-1625	12	0	84	84	87.5	1.20943
3	4 hr	Liquid	c1x	1598	1600-1625	16	0	68	68	80.9524	1.11916
4	4 hr	Liquid	c1x	1598	1600-1625	21	0	55	55	72.3684	1.01731
5	4 hr	Liquid	c1x	1598	1600-1625	9	0	57	57	86.3636	1.19257
1	24 hr	Liquid	c1x	1598	1600-1625	29	0	107	107	78.6765	1.0908
2	24 hr	Liquid	c1x	1598	1600-1625	17	0	102	102	85.7143	1.1832
3	24 hr	Liquid	c1x	1598	1600-1625	14	0	79	79	84.9462	1.17234
4	24 hr	Liquid	c1x	1598	1600-1625	37	0	127	127	77.439	1.07585
5	24 hr	Liquid	c1x	1598	1600-1625	47	0	95	95	66.9014	0.957809
1	48 hr	Liquid	c1x	1598	1600-1625	41	0	53	53	56.383	0.849403
2	48 hr	Liquid	c1x	1598	1600-1625	41	0	57	57	58.1633	0.867398
3	48 hr	Liquid	c1x	1598	1600-1625	58	0	51	51	46.789	0.753266
4	48 hr	Liquid	c1x	1598	1600-1625	45	0	115	115	71.875	1.01181
5	48 hr	Liquid	c1x	1598	1600-1625	39	0	82	82	67.7686	0.967054
1	4 hr	Powder	p1x	1625	1600-1625	12	0	45	57	78.9474	1.09412
2	4 hr	Powder	p1x	1625	1600-1625	13	0	85	98	86.7347	1.19801
3	4 hr	Powder	p1x	1625	1600-1625	9	0	96	105	91.4286	1.27367
4	4 hr	Powder	p1x	1625	1600-1625	22	0	114	136	83.8235	1.15688
5	4 hr	Powder	p1x	1625	1600-1625	17	0	65	82	79.2683	1.09806
1	24 hr	Powder	p1x	1625	1600-1625	27	0	86	113	76.1062	1.06007
2	24 hr	Powder	p1x	1625	1600-1625	20	0	67	87	77.0115	1.07075
3	24 hr	Powder	p1x	1625	1600-1625	21	0	86	107	80.3738	1.11184
4	24 hr	Powder	p1x	1625	1600-1625	27	0	85	112	75.8929	1.05757
5	24 hr	Powder	p1x	1625	1600-1625	40	0	97	137	70.8029	0.999951
1	48 hr	Powder	p1x	1625	1600-1625	35	0	95	130	73.0769	1.02526
2	48 hr	Powder	p1x	1625	1600-1625	30	0	75	105	71.4286	1.00685
3	48 hr	Powder	p1x	1625	1600-1625	35	0	94	129	72.8682	1.02291
4	48 hr	Powder	p1x	1625	1600-1625	18	0	86	104	82.6923	1.14173
5	48 hr	Powder	p1x	1625	1600-1625	16	0	74	90	82.2222	1.13555
1	4 hr	Liquid	c5x	7491	7491	12	0	40	52	76.9231	1.0697
2	4 hr	Liquid	c5x	7491	7491	21	0	36	57	63.1579	0.918545
3	4 hr	Liquid	c5x	7491	7491	39	0	84	123	68.2927	0.972673
4	4 hr	Liquid	c5x	7491	7491	37	0	102	139	73.3813	1.0287
5	4 hr	Liquid	c5x	7491	7491	30	0	83	113	73.4513	1.02949
1	24 hr	Liquid	c5x	7491	7491	56	0	92	148	62.1622	0.908252
2	24 hr	Liquid	c5x	7491	7491	52	0	86	138	62.3188	0.909868
3	24 hr	Liquid	c5x	7491	7491	45	0	63	108	58.3333	0.869122
4	24 hr	Liquid	c5x	7491	7491	44	0	80	124	64.5161	0.93268
5	24 hr	Liquid	c5x	7491	7491	32	0	47	79	59.4937	0.880915
1	48 hr	Liquid	c5x	7491	7491	35	0	28	63	44.4444	0.729728
2	48 hr	Liquid	c5x	7491	7491	23	0	33	56	58.9286	0.875165
3	48 hr	Liquid	c5x	7491	7491	51	0	19	70	27.1429	0.548008
4	48 hr	Liquid	c5x	7491	7491	86	0	55	141	39.0071	0.674564
5	48 hr	Liquid	c5x	7491	7491	154	0	66	220	30	0.57964
1	4 hr	Liquid	c10x	13898	13898	49	0	66	115	57.3913	0.859583
2	4 hr	Liquid	c10x	13898	13898	22	0	27	49	55.102	0.836508
3	4 hr	Liquid	c10x	13898	13898	22	0	53	75	70.6667	0.998454
4	4 hr	Liquid	c10x	13898	13898	12	0	31	43	72.093	1.01423
5	4 hr	Liquid	c10x	13898	13898	57	0	53	110	48.1818	0.767212
1	24 hr	Liquid	c10x	13898	13898	70	0	100	170	58.8235	0.874098
2	24 hr	Liquid	c10x	13898	13898	34	0	64	98	65.3061	0.940957
3	24 hr	Liquid	c10x	13898	13898	44	0	72	116	62.069	0.907292
4	24 hr	Liquid	c10x	13898	13898	26	0	60	86	69.7674	0.988622
5	24 hr	Liquid	c10x	13898	13898	53	0	71	124	57.2581	0.858236
1	48 hr	Liquid	c10x	13898	13898	26	0	61	87	70.1149	0.992411
2	48 hr	Liquid	c10x	13898	13898	22	0	39	61	63.9344	0.926612
3	48 hr	Liquid	c10x	13898	13898	45	0	52	97	53.6082	0.821512
4	48 hr	Liquid	c10x	13898	13898	59	0	49	108	45.3704	0.739035
5	48 hr	Liquid	c10x	13898	13898	26	0	65	91	71.4286	1.00685
1	4 hr	Powder	p10x	16250	16250	7	0	33	40	82.5	1.13919
2	4 hr	Powder	p10x	16250	16250	17	0	51	68	75	1.0472
3	4 hr	Powder	p10x	16250	16250	18	0	40	58	68.9655	0.979924
4	4 hr	Powder	p10x	16250	16250	16	0	40	56	71.4286	1.00685
5	4 hr	Powder	p10x	16250	16250	20	0	47	67	70.1493	0.992786
1	24 hr	Powder	p10x	16250	16250	48	0	76	124	61.2903	0.899284
2	24 hr	Powder	p10x	16250	16250	61	0	62	123	50.4065	0.789463
3	24 hr	Powder	p10x	16250	16250	48	0	74	122	60.6557	0.892779
4	24 hr	Powder	p10x	16250	16250	53	0	78	131	59.542	0.881407
5	24 hr	Powder	p10x	16250	16250	48	0	61	109	55.9633	0.845173
1	48 hr	Powder	p10x	16250	16250	15	0	67	82	81.7073	1.12885
2	48 hr	Powder	p10x	16250	16250	36	0	55	91	60.4396	0.890568
3	48 hr	Powder	p10x	16250	16250	37	0	38	75	50.6667	0.792065
4	48 hr	Powder	p10x	16250	16250	38	0	81	119	68.0672	0.970253
5	48 hr	Powder	p10x	16250	16250	15	0	72	87	82.7586	1.1426
1	4 hr	Liquid	c20x	24280	24280	42	0	51	93	54.8387	0.833861
2	4 hr	Liquid	c20x	24280	24280	27	0	41	68	60.2941	0.889081
3	4 hr	Liquid	c20x	24280	24280	27	0	48	75	64	0.927295
4	4 hr	Liquid	c20x	24280	24280	37	0	41	78	52.5641	0.81105
5	4 hr	Liquid	c20x	24280	24280	35	0	38	73	52.0548	0.805952
1	24 hr	Liquid	c20x	24280	24280	34	0	46	80	57.5	0.860682
2	24 hr	Liquid	c20x	24280	24280	40	0	69	109	63.3028	0.920047
3	24 hr	Liquid	c20x	24280	24280	23	0	61	84	72.619	1.02011
4	24 hr	Liquid	c20x	24280	24280	39	0	60	99	60.6061	0.892271
5	24 hr	Liquid	c20x	24280	24280	56	0	82	138	59.4203	0.880167
1	48 hr	Liquid	c20x	24280	24280	33	0	30	63	47.619	0.76158
2	48 hr	Liquid	c20x	24280	24280	34	0	31	65	47.6923	0.762313
3	48 hr	Liquid	c20x	24280	24280	23	0	20	43	46.5116	0.750486
4	48 hr	Liquid	c20x	24280	24280	59	0	43	102	42.1569	0.706642
5	48 hr	Liquid	c20x	24280	24280	43	0	23	66	34.8485	0.631463
1	4 hr	Liquid	c40x	38758	38758	12	0	49	61	80.3279	1.11126
2	4 hr	Liquid	c40x	38758	38758	27	0	82	109	75.2294	1.04985
3	4 hr	Liquid	c40x	38758	38758	38	0	73	111	65.7658	0.945793
4	4 hr	Liquid	c40x	38758	38758	31	0	123	154	79.8701	1.10553
5	4 hr	Liquid	c40x	38758	38758	36	0	98	134	73.1343	1.02591
1	24 hr	Liquid	c40x	38758	38758	19	0	24	43	55.814	0.84367
2	24 hr	Liquid	c40x	38758	38758	26	0	31	57	54.386	0.829314
3	24 hr	Liquid	c40x	38758	38758	19	0	13	32	40.625	0.69109
4	24 hr	Liquid	c40x	38758	38758	22	0	20	42	47.619	0.76158
5	24 hr	Liquid	c40x	38758	38758	23	0	30	53	56.6038	0.851629
1	48 hr	Liquid	c40x	38758	38758	15	0	5	20	25	0.523599
2	48 hr	Liquid	c40x	38758	38758	11	0	1	12	8.33333	0.292843
3	48 hr	Liquid	c40x	38758	38758	16	0	5	21	23.8095	0.50974
4	48 hr	Liquid	c40x	38758	38758	9	0	1	10	10	0.321751
5	48 hr	Liquid	c40x	38758	38758	10	0	3	13	23.0769	0.501093
1	4 hr	Liquid	c80x	55221	55221	17	0	51	68	75	1.0472
2	4 hr	Liquid	c80x	55221	55221	45	0	32	77	41.5584	0.700576
3	4 hr	Liquid	c80x	55221	55221	61	0	42	103	40.7767	0.692634
4	4 hr	Liquid	c80x	55221	55221	38	0	40	78	51.2821	0.79822
5	4 hr	Liquid	c80x	55221	55221	17	0	75	92	81.5217	1.12645
1	24 hr	Liquid	c80x	55221	55221	51	0	29	80	36.25	0.646103
2	24 hr	Liquid	c80x	55221	55221	25	0	8	33	24.2424	0.514806
3	24 hr	Liquid	c80x	55221	55221	28	0	13	41	31.7073	0.598123
4	24 hr	Liquid	c80x	55221	55221	65	0	28	93	30.1075	0.580812
5	24 hr	Liquid	c80x	55221	55221	52	0	20	72	27.7778	0.555121
1	48 hr	Liquid	c80x	55221	55221	5	0	0	5	0	0
2	48 hr	Liquid	c80x	55221	55221	3	0	0	3	0	0
3	48 hr	Liquid	c80x	55221	55221	5	0	2	7	28.5714	0.563943
4	48 hr	Liquid	c80x	55221	55221	6	0	1	7	14.2857	0.387597
5	48 hr	Liquid	c80x	55221	55221	7	0	0	7	0	0
1	4 hr	Powder	p40x	65000	65000	45	0	47	92	51.087	0.796269
2	4 hr	Powder	p40x	65000	65000	27	0	34	61	55.7377	0.842902
3	4 hr	Powder	p40x	65000	65000	39	0	41	80	51.25	0.797899
4	4 hr	Powder	p40x	65000	65000	47	0	51	98	52.0408	0.805812
5	4 hr	Powder	p40x	65000	65000	32	0	38	70	54.2857	0.828308
1	24 hr	Powder	p40x	65000	65000	101	0	5	106	4.71698	0.218931
2	24 hr	Powder	p40x	65000	65000	96	0	6	102	5.88235	0.244979
3	24 hr	Powder	p40x	65000	65000	105	0	5	110	4.54545	0.21485
4	24 hr	Powder	p40x	65000	65000	112	0	6	118	5.08475	0.22745
5	24 hr	Powder	p40x	65000	65000	113	0	11	124	8.87097	0.302431
1	48 hr	Powder	p40x	65000	65000	84	0	0	84	0	0
2	48 hr	Powder	p40x	65000	65000	74	0	0	74	0	0
3	48 hr	Powder	p40x	65000	65000	74	0	2	76	2.63158	0.162941
4	48 hr	Powder	p40x	65000	65000	35	0	0	35	0	0
5	48 hr	Powder	p40x	65000	65000	95	0	5	100	5	0.225513

## Sheet: scripts
Scripts used for statistical analyses (JMP 19, SAS Institute Inc.)
ANCOVA model
Fit Model(
	Y( :asin %egg survivorship ),
	Effects(
		:"Dose (ppm)"n, :Exposure duration, :Chlorine,
		:Exposure duration * :"Dose (ppm)"n
	),
	Personality( "Standard Least Squares" ),
	Emphasis( "Effect Leverage" ),
	Run(
		:asin %egg survivorship << {Summary of Fit( 1 ), Analysis of Variance( 1 ),
		Parameter Estimates( 1 ), Scaled Estimates( 0 ),
		Plot Actual by Predicted( 1 ), Plot Regression( 0 ),
		Plot Residual by Predicted( 1 ), Plot Studentized Residuals( 0 ),
		Plot Effect Leverage( 1 ), Plot Residual by Normal Quantiles( 0 ),
		Box Cox Y Transformation( 0 )}
	)
);
Model for LC 50 and LC 90 calculations
Logistic(
	SendToByGroup( Bygroup Default ),
	Y( :State2 ),
	X( :"Dose (ppm)"n ),
	Freq( :Frequency ),
	Target Level( "dead" ),
	Inverse Prediction( Response( 0.9 ), Term Value( "Dose (ppm)"n( . ) ) ),
	By( :Exposure duration ),
	SendToByGroup(
		{:Exposure duration == "4 hr"},
		SendToReport(
			Dispatch( {"Inverse Prediction"}, "1", ScaleBox,
				{Max( 225335.404088288 ), Inc( 50000 ), Minor Ticks( 1 )}
			)
		)
	),
	SendToByGroup(
		{:Exposure duration == "24 hr"},
		SendToReport(
			Dispatch( {"Inverse Prediction"}, "1", ScaleBox,
				{Max( 77773.0589759042 )}
			)
		)
	)
);
Model for LS means comparisons
Fit Model(
	Y( :asin %egg survivorship ),
	Effects( :Dose 2 ),
	Personality( "Standard Least Squares" ),
	Set Alpha Level( 0.001 ),
	Emphasis( "Effect Leverage" ),
	Run(
		:asin %egg survivorship << {Summary of Fit( 1 ), Analysis of Variance( 1 ),
		Parameter Estimates( 1 ), Lack of Fit( 0 ), Scaled Estimates( 0 ),
		Plot Actual by Predicted( 1 ), Plot Regression( 0 ),
		Plot Residual by Predicted( 1 ), Plot Studentized Residuals( 0 ),
		Plot Effect Leverage( 1 ), Plot Residual by Normal Quantiles( 0 ),
		Box Cox Y Transformation( 0 ), {:Dose 2 << {LSMeans Tukey HSD( 0.001 )}}}
	),
	By( :Exposure duration )
);
